# Supplementary material for: Women are credited less in science than men
Source: Nature. 2022 Jun 22;608(7921):135–45. doi: 10.1038/s41586-022-04966-w (PMC9352587; doi:10.1038/s41586-022-04966-w)
Supplement: Supplementary file 3 — Supporting statistics for graphs. [file 41586_2022_4966_MOESM3_ESM.xlsx]

## Sheet: Figure 1.a
occupation	actual	actual_fem	potential_fem
Faculty	361964	0.27726	0.3482
Graduate	125085	0.33809	0.39315
Post-Doc	73703.3	0.32609	0.38114
Research Staff	93391.4	0.4509	0.60807
Undergraduate	15477.5	0.35221	0.48328

## Sheet: Figure 1.b
field	actual	actual_fem	potential_fem
Agriculture	28431	0.31592	0.47261
Biology	127548	0.33268	0.48287
Computer Sciences	27001	0.29616	0.4541
Engineering	63807	0.28095	0.4222
Geosciences	35138.4	0.27082	0.42597
Health	83902.6	0.36413	0.53114
Math	27570.9	0.28043	0.45685
Multidisciplinary	23760.7	0.34187	0.5038
Natural Resources	27267.5	0.3219	0.48348
Physical Sciences	51408.8	0.25954	0.40077
Psychology	44655.7	0.3518	0.52345
Social Sciences	58624.5	0.33695	0.50299

## Sheet: Figure 2.a
specification	y_hat_fem	y_hat_men	se_fem	se_men	delta	delta_t	delta_df	delta_pv	test
1	0.021872	0.0415418	0.0005793	0.0008077	0.0196698	-23.6988	9560	1.07096e-120	two-sided t-test
2	0.0243641	0.0382853	0.0005097	0.0006398	0.0139212	-19.6056	9560	6.08228e-84	two-sided t-test
3	0.0277198	0.0356999	0.0005246	0.0005901	0.0079801	-11.5652	9560	9.89788e-31	two-sided t-test
4	0.0289671	0.0348561	0.0005319	0.0005758	0.005889	-8.53623	9560	1.59815e-17	two-sided t-test
5	0.0300285	0.0342386	0.000384	0.0003877	0.0042101	-6.37879	9560	1.86762e-10	two-sided t-test

## Sheet: Figure 2.b
specification	y_hat_fem	y_hat_men	se_fem	se_men	delta	delta_t	delta_df	delta_pv	test
1	0.0046775	0.019642	0.0003679	0.0007232	0.0149645	-19.1795	3964	1.78164e-78	two-sided t-test
2	0.0058822	0.0184604	0.0003576	0.0006301	0.0125782	-17.7183	3964	1.15532e-67	two-sided t-test
3	0.0070058	0.0169883	0.0003993	0.0005874	0.0099825	-14.4638	3964	3.03083e-46	two-sided t-test
4	0.0076982	0.0166011	0.0004228	0.0005875	0.0089029	-12.7143	3964	2.50036e-36	two-sided t-test
5	0.0084342	0.0160865	0.0004049	0.0004807	0.0076523	-10.7746	3964	1.05908e-26	two-sided t-test

## Sheet: Figure 3.a
NEED TO DISCLOSE FROM VDE

## Sheet: Figure 3.b
NEED TO DISCLOSE FROM VDE

## Sheet: Figure 4
Gender	Reason not named	Mean Response	SD Response	N	Upper Bound of CI	Lower Bound of CI
Male	Personal responsibilities (e.g. maternity/paternity)	0.0020704	0.0455016	483	0.0061385	-0.0019977
Female	Personal responsibilities (e.g. maternity/paternity)	0.0283505	0.166186	388	0.0449383	0.0117627
Male	Left the lab	0.0807453	0.272726	483	0.105129	0.056362
Female	Left the lab	0.123711	0.329677	388	0.156618	0.0908049
Male	Non-research professional responsibilities	0.0434783	0.204143	483	0.0617298	0.0252267
Female	Non-research professional responsibilities	0.0360825	0.186736	388	0.0547214	0.0174435
Male	Contribution did not justify authorship	0.376812	0.48509	483	0.420181	0.333442
Female	Contribution did not justify authorship	0.247423	0.432072	388	0.29055	0.204296
Male	Some or all of the other members of the team underestimated my contribution	0.391304	0.488548	483	0.434984	0.347625
Female	Some or all of the other members of the team underestimated my contribution	0.489691	0.500539	388	0.539652	0.43973
Male	Discrimination / Sterotyping / Bias	0.0766046	0.266239	483	0.100408	0.0528012
Female	Discrimination / Sterotyping / Bias	0.154639	0.362027	388	0.190775	0.118504
Male	Additional reasons (Open ended response)	0.233954	0.423783	483	0.271843	0.196066
Female	Additional reasons (Open ended response)	0.25	0.433572	388	0.293277	0.206723

## Sheet: Figure 5
Gender	Role	Mean Response	SD Response	N	Upper Bound of CI	Lower Bound of CI
Male	Conceptualization	0.649891	0.477178	1371	0.675172	0.62461
Female	Conceptualization	0.683585	0.465328	926	0.713596	0.653575
Male	Data curation	0.374179	0.484087	1371	0.399826	0.348532
Female	Data curation	0.443844	0.497105	926	0.475904	0.411785
Male	Formal Analysis	0.492341	0.500124	1371	0.518838	0.465845
Female	Formal Analysis	0.519438	0.499892	926	0.551678	0.487199
Male	Funding acquisition	0.323851	0.468115	1371	0.348652	0.29905
Female	Funding acquisition	0.346652	0.476161	926	0.377361	0.315943
Male	Investigation	0.545587	0.498099	1371	0.571976	0.519198
Female	Investigation	0.562635	0.496329	926	0.594645	0.530625
Male	Methodology	0.633844	0.481929	1371	0.659377	0.608311
Female	Methodology	0.657667	0.474747	926	0.688285	0.62705
Male	Project administration	0.328228	0.469739	1371	0.353114	0.303341
Female	Project administration	0.357451	0.479508	926	0.388376	0.326527
Male	Resources	0.28884	0.453389	1371	0.312861	0.26482
Female	Resources	0.290497	0.454237	926	0.319792	0.261202
Male	Software	0.183078	0.386872	1371	0.203575	0.162581
Female	Software	0.116631	0.321153	926	0.137343	0.0959186
Male	Supervision	0.456601	0.498295	1371	0.483001	0.430201
Female	Supervision	0.471922	0.499481	926	0.504135	0.439709
Male	Validation	0.299052	0.45801	1371	0.323317	0.274786
Female	Validation	0.273218	0.445853	926	0.301972	0.244464
Male	Visualization	0.245077	0.43029	1371	0.267873	0.22228
Female	Visualization	0.235421	0.424491	926	0.262798	0.208045
Male	Writing â original draft	0.45733	0.498358	1371	0.483733	0.430927
Female	Writing â original draft	0.524838	0.499653	926	0.557062	0.492614
Male	Writing â review & editing	0.825675	0.379527	1371	0.845782	0.805567
Female	Writing â review & editing	0.861771	0.345327	926	0.884042	0.8395
Male	No role	0.0087527	0.0931797	1371	0.0136894	0.0038161
Female	No role	0.0043197	0.0656174	926	0.0085515	8.78e-05

## Sheet: Table 4
See p-values for Figure 2.a and 2.b

## Sheet: Table 5
	(1)	(2)
	Publications	Patents
Female * Faculty	-0.01310***	-0.03432***	-0.0131	-0.03432
	(0.00280)	(0.00296)	0.0028	0.00296
	2.92846e-06	1.36055e-30
Female * Post-Doc	-0.00662***	-0.00172	-0.00662	-0.00172
	(0.00237)	(0.00200)	0.00237	0.002
	0.00522853	0.389841
Female * Graduate	-0.00035	-0.00273***	-0.00035	-0.00273
	(0.00132)	(0.00099)	0.00132	0.00099
	0.790898	0.00584985
Female * Research Staff	-0.00443***	-0.00436***	-0.00443	-0.00436
	(0.00070)	(0.00084)	0.0007	0.00084
	2.58546e-10	2.20271e-07
Female * Undergraduate	0.00013	0.00202***	0.00013	0.00202
	(0.00082)	(0.00070)	0.00082	0.0007
	0.874037	0.00392636
N=	17929271	3203831
Dep. Mean	0.032	0.013
Month	X	X
PI Flag/Days	X	X
Job Title	X	X
Field	X	X
Team	X	X

[truncated: 2 more sheets: Table 6, Table 7]
